# Supplementary material for: Management of Teeth with Grade 3 Endo-Periodontal Lesions by Combined Endodontic and Regenerative Periodontal Therapy
Source: J Clin Med. 2023 Dec 23;13(1):93. doi: 10.3390/jcm13010093 (PMC10779476; doi:10.3390/jcm13010093)
Supplement: Supplementary file 1 [file jcm-13-00093-s001.zip]

Archive with 1 entries (1 files):
- jcm-2723919-supplementary.pdf
